# Supplementary material for: Individualised human phenotype ontology gene panels improve clinical whole exome and genome sequencing analytical efficacy in a cohort of developmental and epileptic encephalopathies
Source: Mol Genet Genomic Med. 2023 Mar 26;11(7):e2167. doi: 10.1002/mgg3.2167 (PMC10337286; doi:10.1002/mgg3.2167)
Supplement: Supplementary file 5 — Table S1. [file MGG3-11-e2167-s001.csv]

Supplementary table 1: Motivation for terms included in the epilepsy phenotyping template;;;;;
;;;;;
Term;HPO_ID;No._gene_associations;IC;Motivation;Reference
Epileptic encephalopathy;HP:0200134;104;3	743149084;Prominent epilepsy syndrome. In top 50 terms used in Galer et al.	2020 and Helbig et al.	2019	chorts.;"Helbig I	Lopez-Hernandez T	Shor O	Galer P	Ganesan S	Pendziwiat M	et al. A Recurrent Missense Variant in AP2M1 Impairs Clathrin-Mediated Endocytosis and Causes Developmental and Epileptic Encephalopathy. Am J Hum Genet. 2019;104(6):1060-72. Galer PD	Ganesan S	Lewis-Smith D	McKeown SE	Pendziwiat M	Helbig KL	et al. Semantic Similarity Analysis Reveals Robust Gene-Disease Relationships in Developmental and Epileptic Encephalopathies. Am J Hum Genet. 2020;107(4):683-97."
Focal seizure;HP:0007359;283;2	742093086;Follows the International League Against Epilepsy's updated seizure classification guidelines and format. High granularity of seizure terms appropriate for an epilepsy template.;"Fisher RS	Cross JH	French JA	Higurashi N	Hirsch E	Jansen FE	et al. Operational classification of seizure types by the International League Against Epilepsy: Position Paper of the ILAE Commission for Classification and Terminology. Epilepsia. 2017;58(4):522-30."
Focal aware seizure;HP:0002349;26;5	129443445;Follows the International League Against Epilepsy's updated seizure classification guidelines and format. High granularity of seizure terms appropriate for an epilepsy template.;"Fisher RS	Cross JH	French JA	Higurashi N	Hirsch E	Jansen FE	et al. Operational classification of seizure types by the International League Against Epilepsy: Position Paper of the ILAE Commission for Classification and Terminology. Epilepsia. 2017;58(4):522-30."
Focal aware motor seizure;HP:0020217;3;7	288927695;Follows the International League Against Epilepsy's updated seizure classification guidelines and format. High granularity of seizure terms appropriate for an epilepsy template.;"Fisher RS	Cross JH	French JA	Higurashi N	Hirsch E	Jansen FE	et al. Operational classification of seizure types by the International League Against Epilepsy: Position Paper of the ILAE Commission for Classification and Terminology. Epilepsia. 2017;58(4):522-30."
Focal aware automatisms seizure;HP:0032910;0;Inf;Follows the International League Against Epilepsy's updated seizure classification guidelines and format. High granularity of seizure terms appropriate for an epilepsy template.;"Fisher RS	Cross JH	French JA	Higurashi N	Hirsch E	Jansen FE	et al. Operational classification of seizure types by the International League Against Epilepsy: Position Paper of the ILAE Commission for Classification and Terminology. Epilepsia. 2017;58(4):522-30."
Focal aware atonic seizure;HP:0020218;0;Inf;Follows the International League Against Epilepsy's updated seizure classification guidelines and format. High granularity of seizure terms appropriate for an epilepsy template.;"Fisher RS	Cross JH	French JA	Higurashi N	Hirsch E	Jansen FE	et al. Operational classification of seizure types by the International League Against Epilepsy: Position Paper of the ILAE Commission for Classification and Terminology. Epilepsia. 2017;58(4):522-30."
Focal aware clonic seizure;HP:0032711;0;Inf;Follows the International League Against Epilepsy's updated seizure classification guidelines and format. High granularity of seizure terms appropriate for an epilepsy template.;"Fisher RS	Cross JH	French JA	Higurashi N	Hirsch E	Jansen FE	et al. Operational classification of seizure types by the International League Against Epilepsy: Position Paper of the ILAE Commission for Classification and Terminology. Epilepsia. 2017;58(4):522-30."
Focal aware hyperkinetic seizure;HP:0032731;0;Inf;Follows the International League Against Epilepsy's updated seizure classification guidelines and format. High granularity of seizure terms appropriate for an epilepsy template.;"Fisher RS	Cross JH	French JA	Higurashi N	Hirsch E	Jansen FE	et al. Operational classification of seizure types by the International League Against Epilepsy: Position Paper of the ILAE Commission for Classification and Terminology. Epilepsia. 2017;58(4):522-30."
Focal aware myoclonic seizure;HP:0032758;0;Inf;Follows the International League Against Epilepsy's updated seizure classification guidelines and format. High granularity of seizure terms appropriate for an epilepsy template.;"Fisher RS	Cross JH	French JA	Higurashi N	Hirsch E	Jansen FE	et al. Operational classification of seizure types by the International League Against Epilepsy: Position Paper of the ILAE Commission for Classification and Terminology. Epilepsia. 2017;58(4):522-30."
Focal aware tonic seizure;HP:0032722;0;Inf;Follows the International League Against Epilepsy's updated seizure classification guidelines and format. High granularity of seizure terms appropriate for an epilepsy template.;"Fisher RS	Cross JH	French JA	Higurashi N	Hirsch E	Jansen FE	et al. Operational classification of seizure types by the International League Against Epilepsy: Position Paper of the ILAE Commission for Classification and Terminology. Epilepsia. 2017;58(4):522-30."
Focal aware nonmotor seizure;HP:0032682;4;7	001245622;Follows the International League Against Epilepsy's updated seizure classification guidelines and format. High granularity of seizure terms appropriate for an epilepsy template.;"Fisher RS	Cross JH	French JA	Higurashi N	Hirsch E	Jansen FE	et al. Operational classification of seizure types by the International League Against Epilepsy: Position Paper of the ILAE Commission for Classification and Terminology. Epilepsia. 2017;58(4):522-30."
Focal aware autonomic seizure;HP:0032740;1;8	387539983;Follows the International League Against Epilepsy's updated seizure classification guidelines and format. High granularity of seizure terms appropriate for an epilepsy template.;"Fisher RS	Cross JH	French JA	Higurashi N	Hirsch E	Jansen FE	et al. Operational classification of seizure types by the International League Against Epilepsy: Position Paper of the ILAE Commission for Classification and Terminology. Epilepsia. 2017;58(4):522-30."
Focal aware behavior arrest seizure;HP:0032789;0;Inf;Follows the International League Against Epilepsy's updated seizure classification guidelines and format. High granularity of seizure terms appropriate for an epilepsy template.;"Fisher RS	Cross JH	French JA	Higurashi N	Hirsch E	Jansen FE	et al. Operational classification of seizure types by the International League Against Epilepsy: Position Paper of the ILAE Commission for Classification and Terminology. Epilepsia. 2017;58(4):522-30."
Focal aware cognitive seizure;HP:0032681;1;8	387539983;Follows the International League Against Epilepsy's updated seizure classification guidelines and format. High granularity of seizure terms appropriate for an epilepsy template.;"Fisher RS	Cross JH	French JA	Higurashi N	Hirsch E	Jansen FE	et al. Operational classification of seizure types by the International League Against Epilepsy: Position Paper of the ILAE Commission for Classification and Terminology. Epilepsia. 2017;58(4):522-30."
Focal aware emotional seizure;HP:0032734;0;Inf;Follows the International League Against Epilepsy's updated seizure classification guidelines and format. High granularity of seizure terms appropriate for an epilepsy template.;"Fisher RS	Cross JH	French JA	Higurashi N	Hirsch E	Jansen FE	et al. Operational classification of seizure types by the International League Against Epilepsy: Position Paper of the ILAE Commission for Classification and Terminology. Epilepsia. 2017;58(4):522-30."
Focal aware sensory seizure;HP:0032754;4;7	001245622;Follows the International League Against Epilepsy's updated seizure classification guidelines and format. High granularity of seizure terms appropriate for an epilepsy template.;"Fisher RS	Cross JH	French JA	Higurashi N	Hirsch E	Jansen FE	et al. Operational classification of seizure types by the International League Against Epilepsy: Position Paper of the ILAE Commission for Classification and Terminology. Epilepsia. 2017;58(4):522-30."
Focal impaired awareness seizure;HP:0002384;99;3	792420133;Follows the International League Against Epilepsy's updated seizure classification guidelines and format. High granularity of seizure terms appropriate for an epilepsy template.;"Fisher RS	Cross JH	French JA	Higurashi N	Hirsch E	Jansen FE	et al. Operational classification of seizure types by the International League Against Epilepsy: Position Paper of the ILAE Commission for Classification and Terminology. Epilepsia. 2017;58(4):522-30."
Focal impaired awareness motor seizure;HP:0032712;0;Inf;Follows the International League Against Epilepsy's updated seizure classification guidelines and format. High granularity of seizure terms appropriate for an epilepsy template.;"Fisher RS	Cross JH	French JA	Higurashi N	Hirsch E	Jansen FE	et al. Operational classification of seizure types by the International League Against Epilepsy: Position Paper of the ILAE Commission for Classification and Terminology. Epilepsia. 2017;58(4):522-30."
Focal impaired awareness automatisms seizure;HP:0032909;0;Inf;Follows the International League Against Epilepsy's updated seizure classification guidelines and format. High granularity of seizure terms appropriate for an epilepsy template.;"Fisher RS	Cross JH	French JA	Higurashi N	Hirsch E	Jansen FE	et al. Operational classification of seizure types by the International League Against Epilepsy: Position Paper of the ILAE Commission for Classification and Terminology. Epilepsia. 2017;58(4):522-30."
Focal impaired awareness atonic seizure;HP:0032728;0;Inf;Follows the International League Against Epilepsy's updated seizure classification guidelines and format. High granularity of seizure terms appropriate for an epilepsy template.;"Fisher RS	Cross JH	French JA	Higurashi N	Hirsch E	Jansen FE	et al. Operational classification of seizure types by the International League Against Epilepsy: Position Paper of the ILAE Commission for Classification and Terminology. Epilepsia. 2017;58(4):522-30."
Focal impaired awareness clonic seizure;HP:0032725;0;Inf;Follows the International League Against Epilepsy's updated seizure classification guidelines and format. High granularity of seizure terms appropriate for an epilepsy template.;"Fisher RS	Cross JH	French JA	Higurashi N	Hirsch E	Jansen FE	et al. Operational classification of seizure types by the International League Against Epilepsy: Position Paper of the ILAE Commission for Classification and Terminology. Epilepsia. 2017;58(4):522-30."
Focal impaired awareness hyperkinetic seizure;HP:0032726;0;Inf;Follows the International League Against Epilepsy's updated seizure classification guidelines and format. High granularity of seizure terms appropriate for an epilepsy template.;"Fisher RS	Cross JH	French JA	Higurashi N	Hirsch E	Jansen FE	et al. Operational classification of seizure types by the International League Against Epilepsy: Position Paper of the ILAE Commission for Classification and Terminology. Epilepsia. 2017;58(4):522-30."
Focal impaired awareness myoclonic seizure;HP:0032730;0;Inf;Follows the International League Against Epilepsy's updated seizure classification guidelines and format. High granularity of seizure terms appropriate for an epilepsy template.;"Fisher RS	Cross JH	French JA	Higurashi N	Hirsch E	Jansen FE	et al. Operational classification of seizure types by the International League Against Epilepsy: Position Paper of the ILAE Commission for Classification and Terminology. Epilepsia. 2017;58(4):522-30."
Focal impaired awareness tonic seizure;HP:0032724;0;Inf;Follows the International League Against Epilepsy's updated seizure classification guidelines and format. High granularity of seizure terms appropriate for an epilepsy template.;"Fisher RS	Cross JH	French JA	Higurashi N	Hirsch E	Jansen FE	et al. Operational classification of seizure types by the International League Against Epilepsy: Position Paper of the ILAE Commission for Classification and Terminology. Epilepsia. 2017;58(4):522-30."
Focal impaired awareness nonmotor seizure;HP:0032716;0;Inf;Follows the International League Against Epilepsy's updated seizure classification guidelines and format. High granularity of seizure terms appropriate for an epilepsy template.;"Fisher RS	Cross JH	French JA	Higurashi N	Hirsch E	Jansen FE	et al. Operational classification of seizure types by the International League Against Epilepsy: Position Paper of the ILAE Commission for Classification and Terminology. Epilepsia. 2017;58(4):522-30."
Focal impaired awareness autonomic seizure;HP:0032755;0;Inf;Follows the International League Against Epilepsy's updated seizure classification guidelines and format. High granularity of seizure terms appropriate for an epilepsy template.;"Fisher RS	Cross JH	French JA	Higurashi N	Hirsch E	Jansen FE	et al. Operational classification of seizure types by the International League Against Epilepsy: Position Paper of the ILAE Commission for Classification and Terminology. Epilepsia. 2017;58(4):522-30."
Focal impaired awareness behavior arrest seizure;HP:0032790;0;Inf;Follows the International League Against Epilepsy's updated seizure classification guidelines and format. High granularity of seizure terms appropriate for an epilepsy template.;"Fisher RS	Cross JH	French JA	Higurashi N	Hirsch E	Jansen FE	et al. Operational classification of seizure types by the International League Against Epilepsy: Position Paper of the ILAE Commission for Classification and Terminology. Epilepsia. 2017;58(4):522-30."
Focal impaired awareness cognitive seizure;HP:0032756;0;Inf;Follows the International League Against Epilepsy's updated seizure classification guidelines and format. High granularity of seizure terms appropriate for an epilepsy template.;"Fisher RS	Cross JH	French JA	Higurashi N	Hirsch E	Jansen FE	et al. Operational classification of seizure types by the International League Against Epilepsy: Position Paper of the ILAE Commission for Classification and Terminology. Epilepsia. 2017;58(4):522-30."
Focal impaired awareness emotional seizure;HP:0032746;0;Inf;Follows the International League Against Epilepsy's updated seizure classification guidelines and format. High granularity of seizure terms appropriate for an epilepsy template.;"Fisher RS	Cross JH	French JA	Higurashi N	Hirsch E	Jansen FE	et al. Operational classification of seizure types by the International League Against Epilepsy: Position Paper of the ILAE Commission for Classification and Terminology. Epilepsia. 2017;58(4):522-30."
Focal impaired awareness sensory seizure;HP:0032787;0;Inf;Follows the International League Against Epilepsy's updated seizure classification guidelines and format. High granularity of seizure terms appropriate for an epilepsy template.;"Fisher RS	Cross JH	French JA	Higurashi N	Hirsch E	Jansen FE	et al. Operational classification of seizure types by the International League Against Epilepsy: Position Paper of the ILAE Commission for Classification and Terminology. Epilepsia. 2017;58(4):522-30."
Focal to bilateral tonic clonic seizure;HP:0007334;25;5	168664158;Follows the International League Against Epilepsy's updated seizure classification guidelines and format. High granularity of seizure terms appropriate for an epilepsy template.;"Fisher RS	Cross JH	French JA	Higurashi N	Hirsch E	Jansen FE	et al. Operational classification of seizure types by the International League Against Epilepsy: Position Paper of the ILAE Commission for Classification and Terminology. Epilepsia. 2017;58(4):522-30."
Focal motor seizure;HP:0011153;96;3	823191792;Follows the International League Against Epilepsy's updated seizure classification guidelines and format. High granularity of seizure terms appropriate for an epilepsy template.;"Fisher RS	Cross JH	French JA	Higurashi N	Hirsch E	Jansen FE	et al. Operational classification of seizure types by the International League Against Epilepsy: Position Paper of the ILAE Commission for Classification and Terminology. Epilepsia. 2017;58(4):522-30."
Focal automatisms seizure;HP:0032898;3;7	288927695;Follows the International League Against Epilepsy's updated seizure classification guidelines and format. High granularity of seizure terms appropriate for an epilepsy template.;"Fisher RS	Cross JH	French JA	Higurashi N	Hirsch E	Jansen FE	et al. Operational classification of seizure types by the International League Against Epilepsy: Position Paper of the ILAE Commission for Classification and Terminology. Epilepsia. 2017;58(4):522-30."
Focal atonic seizure;HP:0020220;0;Inf;Follows the International League Against Epilepsy's updated seizure classification guidelines and format. High granularity of seizure terms appropriate for an epilepsy template.;"Fisher RS	Cross JH	French JA	Higurashi N	Hirsch E	Jansen FE	et al. Operational classification of seizure types by the International League Against Epilepsy: Position Paper of the ILAE Commission for Classification and Terminology. Epilepsia. 2017;58(4):522-30."
Focal clonic seizure;HP:0002266;23;5	252045767;Follows the International League Against Epilepsy's updated seizure classification guidelines and format. High granularity of seizure terms appropriate for an epilepsy template.;"Fisher RS	Cross JH	French JA	Higurashi N	Hirsch E	Jansen FE	et al. Operational classification of seizure types by the International League Against Epilepsy: Position Paper of the ILAE Commission for Classification and Terminology. Epilepsia. 2017;58(4):522-30."
Focal hyperkinetic seizure;HP:0011174;6;6	595780514;Follows the International League Against Epilepsy's updated seizure classification guidelines and format. High granularity of seizure terms appropriate for an epilepsy template.;"Fisher RS	Cross JH	French JA	Higurashi N	Hirsch E	Jansen FE	et al. Operational classification of seizure types by the International League Against Epilepsy: Position Paper of the ILAE Commission for Classification and Terminology. Epilepsia. 2017;58(4):522-30."
Focal myoclonic seizure;HP:0011166;20;5	39180771;Follows the International League Against Epilepsy's updated seizure classification guidelines and format. High granularity of seizure terms appropriate for an epilepsy template.;"Fisher RS	Cross JH	French JA	Higurashi N	Hirsch E	Jansen FE	et al. Operational classification of seizure types by the International League Against Epilepsy: Position Paper of the ILAE Commission for Classification and Terminology. Epilepsia. 2017;58(4):522-30."
Focal tonic seizure;HP:0011167;13;5	822590626;Follows the International League Against Epilepsy's updated seizure classification guidelines and format. High granularity of seizure terms appropriate for an epilepsy template.;"Fisher RS	Cross JH	French JA	Higurashi N	Hirsch E	Jansen FE	et al. Operational classification of seizure types by the International League Against Epilepsy: Position Paper of the ILAE Commission for Classification and Terminology. Epilepsia. 2017;58(4):522-30."
Focal nonmotor seizure;HP:0032679;58;4	327096973;Follows the International League Against Epilepsy's updated seizure classification guidelines and format. High granularity of seizure terms appropriate for an epilepsy template.;"Fisher RS	Cross JH	French JA	Higurashi N	Hirsch E	Jansen FE	et al. Operational classification of seizure types by the International League Against Epilepsy: Position Paper of the ILAE Commission for Classification and Terminology. Epilepsia. 2017;58(4):522-30."
Focal autonomic seizure;HP:0011154;7;6	441629834;Follows the International League Against Epilepsy's updated seizure classification guidelines and format. High granularity of seizure terms appropriate for an epilepsy template.;"Fisher RS	Cross JH	French JA	Higurashi N	Hirsch E	Jansen FE	et al. Operational classification of seizure types by the International League Against Epilepsy: Position Paper of the ILAE Commission for Classification and Terminology. Epilepsia. 2017;58(4):522-30."
Focal behavior arrest seizure;HP:0011173;0;Inf;Follows the International League Against Epilepsy's updated seizure classification guidelines and format. High granularity of seizure terms appropriate for an epilepsy template.;"Fisher RS	Cross JH	French JA	Higurashi N	Hirsch E	Jansen FE	et al. Operational classification of seizure types by the International League Against Epilepsy: Position Paper of the ILAE Commission for Classification and Terminology. Epilepsia. 2017;58(4):522-30."
Focal cognitive seizure;HP:0032680;7;6	441629834;Follows the International League Against Epilepsy's updated seizure classification guidelines and format. High granularity of seizure terms appropriate for an epilepsy template.;"Fisher RS	Cross JH	French JA	Higurashi N	Hirsch E	Jansen FE	et al. Operational classification of seizure types by the International League Against Epilepsy: Position Paper of the ILAE Commission for Classification and Terminology. Epilepsia. 2017;58(4):522-30."
Focal emotional seizure;HP:0025613;35;4	832191922;Follows the International League Against Epilepsy's updated seizure classification guidelines and format. High granularity of seizure terms appropriate for an epilepsy template.;"Fisher RS	Cross JH	French JA	Higurashi N	Hirsch E	Jansen FE	et al. Operational classification of seizure types by the International League Against Epilepsy: Position Paper of the ILAE Commission for Classification and Terminology. Epilepsia. 2017;58(4):522-30."
Focal sensory seizure;HP:0011157;16;5	614951261;Follows the International League Against Epilepsy's updated seizure classification guidelines and format. High granularity of seizure terms appropriate for an epilepsy template.;"Fisher RS	Cross JH	French JA	Higurashi N	Hirsch E	Jansen FE	et al. Operational classification of seizure types by the International League Against Epilepsy: Position Paper of the ILAE Commission for Classification and Terminology. Epilepsia. 2017;58(4):522-30."
Generalised seizure;HP:0002197;325;2	603714801;Follows the International League Against Epilepsy's updated seizure classification guidelines and format. High granularity of seizure terms appropriate for an epilepsy template.;"Fisher RS	Cross JH	French JA	Higurashi N	Hirsch E	Jansen FE	et al. Operational classification of seizure types by the International League Against Epilepsy: Position Paper of the ILAE Commission for Classification and Terminology. Epilepsia. 2017;58(4):522-30."
Generalised motor seizure;HP:0032677;190;3	140515911;Follows the International League Against Epilepsy's updated seizure classification guidelines and format. High granularity of seizure terms appropriate for an epilepsy template.;"Fisher RS	Cross JH	French JA	Higurashi N	Hirsch E	Jansen FE	et al. Operational classification of seizure types by the International League Against Epilepsy: Position Paper of the ILAE Commission for Classification and Terminology. Epilepsia. 2017;58(4):522-30."
Generalised tonic clonic seizure;HP:0025190;44;4	603350349;Follows the International League Against Epilepsy's updated seizure classification guidelines and format. High granularity of seizure terms appropriate for an epilepsy template.;"Fisher RS	Cross JH	French JA	Higurashi N	Hirsch E	Jansen FE	et al. Operational classification of seizure types by the International League Against Epilepsy: Position Paper of the ILAE Commission for Classification and Terminology. Epilepsia. 2017;58(4):522-30."
Generalised clonic seizure;HP:0011169;29;5	020244153;Follows the International League Against Epilepsy's updated seizure classification guidelines and format. High granularity of seizure terms appropriate for an epilepsy template.;"Fisher RS	Cross JH	French JA	Higurashi N	Hirsch E	Jansen FE	et al. Operational classification of seizure types by the International League Against Epilepsy: Position Paper of the ILAE Commission for Classification and Terminology. Epilepsia. 2017;58(4):522-30."
Generalised tonic seizure;HP:0010818;71;4	124860106;Follows the International League Against Epilepsy's updated seizure classification guidelines and format. High granularity of seizure terms appropriate for an epilepsy template.;"Fisher RS	Cross JH	French JA	Higurashi N	Hirsch E	Jansen FE	et al. Operational classification of seizure types by the International League Against Epilepsy: Position Paper of the ILAE Commission for Classification and Terminology. Epilepsia. 2017;58(4):522-30."
Generalised myoclonic seizure;HP:0002123;155;3	344114866;Follows the International League Against Epilepsy's updated seizure classification guidelines and format. High granularity of seizure terms appropriate for an epilepsy template.;"Fisher RS	Cross JH	French JA	Higurashi N	Hirsch E	Jansen FE	et al. Operational classification of seizure types by the International League Against Epilepsy: Position Paper of the ILAE Commission for Classification and Terminology. Epilepsia. 2017;58(4):522-30."
Generalised myoclonic-tonic-clonic seizure;HP:0032795;0;Inf;Follows the International League Against Epilepsy's updated seizure classification guidelines and format. High granularity of seizure terms appropriate for an epilepsy template.;"Fisher RS	Cross JH	French JA	Higurashi N	Hirsch E	Jansen FE	et al. Operational classification of seizure types by the International League Against Epilepsy: Position Paper of the ILAE Commission for Classification and Terminology. Epilepsia. 2017;58(4):522-30."
Generalised myoclonic-atonic seizure;HP:0011170;8;6	308098442;Follows the International League Against Epilepsy's updated seizure classification guidelines and format. High granularity of seizure terms appropriate for an epilepsy template.;"Fisher RS	Cross JH	French JA	Higurashi N	Hirsch E	Jansen FE	et al. Operational classification of seizure types by the International League Against Epilepsy: Position Paper of the ILAE Commission for Classification and Terminology. Epilepsia. 2017;58(4):522-30."
Genersalised atonic seizure;HP:0032887;0;Inf;Follows the International League Against Epilepsy's updated seizure classification guidelines and format. High granularity of seizure terms appropriate for an epilepsy template.;"Fisher RS	Cross JH	French JA	Higurashi N	Hirsch E	Jansen FE	et al. Operational classification of seizure types by the International League Against Epilepsy: Position Paper of the ILAE Commission for Classification and Terminology. Epilepsia. 2017;58(4):522-30."
Generalised nonmotor seizure;HP:0002121;160;3	312366168;Follows the International League Against Epilepsy's updated seizure classification guidelines and format. High granularity of seizure terms appropriate for an epilepsy template.;"Fisher RS	Cross JH	French JA	Higurashi N	Hirsch E	Jansen FE	et al. Operational classification of seizure types by the International League Against Epilepsy: Position Paper of the ILAE Commission for Classification and Terminology. Epilepsia. 2017;58(4):522-30."
Typical generalised nonmotor (absence) seizure;HP:0011147;49;4	495719685;Follows the International League Against Epilepsy's updated seizure classification guidelines and format. High granularity of seizure terms appropriate for an epilepsy template.;"Fisher RS	Cross JH	French JA	Higurashi N	Hirsch E	Jansen FE	et al. Operational classification of seizure types by the International League Against Epilepsy: Position Paper of the ILAE Commission for Classification and Terminology. Epilepsia. 2017;58(4):522-30."
Atypical generalised (absence) nonmotor seizure;HP:0007270;26;5	129443445;Follows the International League Against Epilepsy's updated seizure classification guidelines and format. High granularity of seizure terms appropriate for an epilepsy template.;"Fisher RS	Cross JH	French JA	Higurashi N	Hirsch E	Jansen FE	et al. Operational classification of seizure types by the International League Against Epilepsy: Position Paper of the ILAE Commission for Classification and Terminology. Epilepsia. 2017;58(4):522-30."
Generalised nonmotor myoclonic absence seizure;HP:0011150;12;5	902633333;Follows the International League Against Epilepsy's updated seizure classification guidelines and format. High granularity of seizure terms appropriate for an epilepsy template.;"Fisher RS	Cross JH	French JA	Higurashi N	Hirsch E	Jansen FE	et al. Operational classification of seizure types by the International League Against Epilepsy: Position Paper of the ILAE Commission for Classification and Terminology. Epilepsia. 2017;58(4):522-30."
Generalised absence seizure with eyelid myoclonia;HP:0011149;1;8	387539983;Follows the International League Against Epilepsy's updated seizure classification guidelines and format. High granularity of seizure terms appropriate for an epilepsy template.;"Fisher RS	Cross JH	French JA	Higurashi N	Hirsch E	Jansen FE	et al. Operational classification of seizure types by the International League Against Epilepsy: Position Paper of the ILAE Commission for Classification and Terminology. Epilepsia. 2017;58(4):522-30."
Unknown onset seizure;HP:0001250;1713;0	941538485;Follows the International League Against Epilepsy's updated seizure classification guidelines and format. High granularity of seizure terms appropriate for an epilepsy template.;"Fisher RS	Cross JH	French JA	Higurashi N	Hirsch E	Jansen FE	et al. Operational classification of seizure types by the International League Against Epilepsy: Position Paper of the ILAE Commission for Classification and Terminology. Epilepsia. 2017;58(4):522-30."
Motor seizure;HP:0020219;328;2	594526375;Follows the International League Against Epilepsy's updated seizure classification guidelines and format. High granularity of seizure terms appropriate for an epilepsy template.;"Fisher RS	Cross JH	French JA	Higurashi N	Hirsch E	Jansen FE	et al. Operational classification of seizure types by the International League Against Epilepsy: Position Paper of the ILAE Commission for Classification and Terminology. Epilepsia. 2017;58(4):522-30."
Bilateral tonic clonic seizure;HP:0002069;291;2	714216716;Follows the International League Against Epilepsy's updated seizure classification guidelines and format. High granularity of seizure terms appropriate for an epilepsy template.;"Fisher RS	Cross JH	French JA	Higurashi N	Hirsch E	Jansen FE	et al. Operational classification of seizure types by the International League Against Epilepsy: Position Paper of the ILAE Commission for Classification and Terminology. Epilepsia. 2017;58(4):522-30."
Epileptic spasms;HP:0011097;182;3	183533296;Follows the International League Against Epilepsy's updated seizure classification guidelines and format. High granularity of seizure terms appropriate for an epilepsy template.;"Fisher RS	Cross JH	French JA	Higurashi N	Hirsch E	Jansen FE	et al. Operational classification of seizure types by the International League Against Epilepsy: Position Paper of the ILAE Commission for Classification and Terminology. Epilepsia. 2017;58(4):522-30."
Infantile spasms;HP:0012469;95;3	833663092;Follows the International League Against Epilepsy's updated seizure classification guidelines and format. High granularity of seizure terms appropriate for an epilepsy template.;"Fisher RS	Cross JH	French JA	Higurashi N	Hirsch E	Jansen FE	et al. Operational classification of seizure types by the International League Against Epilepsy: Position Paper of the ILAE Commission for Classification and Terminology. Epilepsia. 2017;58(4):522-30."
Nonmotor seizure;HP:0033259;174;3	228484684;Follows the International League Against Epilepsy's updated seizure classification guidelines and format. High granularity of seizure terms appropriate for an epilepsy template.;"Fisher RS	Cross JH	French JA	Higurashi N	Hirsch E	Jansen FE	et al. Operational classification of seizure types by the International League Against Epilepsy: Position Paper of the ILAE Commission for Classification and Terminology. Epilepsia. 2017;58(4):522-30."
Behavioural arrest seizure (dialeptic seizure);HP:0011146;200;3	089222617;Follows the International League Against Epilepsy's updated seizure classification guidelines and format. High granularity of seizure terms appropriate for an epilepsy template.;"Fisher RS	Cross JH	French JA	Higurashi N	Hirsch E	Jansen FE	et al. Operational classification of seizure types by the International League Against Epilepsy: Position Paper of the ILAE Commission for Classification and Terminology. Epilepsia. 2017;58(4):522-30."
Neonatal;HP:0003623;0;Inf;Age group eligible for WGS at our institute;
Infantile;HP:0003593;0;Inf;Age group eligible for WGS at our institute;
Childhood;HP:0011463;0;Inf;Age group eligible for WGS at our institute;
Juvenile;HP:0003621;0;Inf;Age group eligible for WGS at our institute;
Young adult;HP:0011462;0;Inf;Age group eligible for WGS at our institute;
Middle age;HP:0003596;0;Inf;Age group eligible for WGS at our institute;
Late onset;HP:0003584;0;Inf;Age group eligible for WGS at our institute;
Nocturnal seizure;HP:0031951;14;5	748482654;Clinical grounds: defining feature of Autosomal dominant nocturnal frontal lobe epilepsy;"Berg AT	Berkovic SF	Brodie MJ	Buchhalter J	Cross JH	van Emde Boas W	et al. Revised terminology and concepts for organization of seizures and epilepsies: report of the ILAE Commission on Classification and Terminology	2005-2009. Epilepsia. 2010;51(4):676-85. "
Seizure clusters;HP:0033349;0;Inf;Clinical grounds: definicing feature of PCDH19-related epilepsy syndrome. Term added to HPO after Heblig et al.	2019 and Galer et al.	2020 studies. ;"Samanta D. PCDH19-Related Epilepsy Syndrome: A Comprehensive Clinical Review. Pediatr Neurol. 2020;105:3-9."
Refractory;HP:0031375;0;Inf;Second most frequently allocated term in our cohort. Top 50 term used in Galer et al.	2020	and Helbig et al.	2019	cohort. ;"Helbig I	Lopez-Hernandez T	Shor O	Galer P	Ganesan S	Pendziwiat M	et al. A Recurrent Missense Variant in AP2M1 Impairs Clathrin-Mediated Endocytosis and Causes Developmental and Epileptic Encephalopathy. Am J Hum Genet. 2019;104(6):1060-72. Galer PD	Ganesan S	Lewis-Smith D	McKeown SE	Pendziwiat M	Helbig KL	et al. Semantic Similarity Analysis Reveals Robust Gene-Disease Relationships in Developmental and Epileptic Encephalopathies. Am J Hum Genet. 2020;107(4):683-97."
Progressive;HP:0003676;0;Inf;Clinical grounds: defining feature of epilepsy syndrome progressive myoclonic epilepsy;"Berg AT	Berkovic SF	Brodie MJ	Buchhalter J	Cross JH	van Emde Boas W	et al. Revised terminology and concepts for organization of seizures and epilepsies: report of the ILAE Commission on Classification and Terminology	2005-2009. Epilepsia. 2010;51(4):676-85. "
Status Epilepticus;HP:0002133;181;3	189042952;Top 20 term in Galer et al.	2020	and Helbig et al.	2019	cohort. ;"Helbig I	Lopez-Hernandez T	Shor O	Galer P	Ganesan S	Pendziwiat M	et al. A Recurrent Missense Variant in AP2M1 Impairs Clathrin-Mediated Endocytosis and Causes Developmental and Epileptic Encephalopathy. Am J Hum Genet. 2019;104(6):1060-72. Galer PD	Ganesan S	Lewis-Smith D	McKeown SE	Pendziwiat M	Helbig KL	et al. Semantic Similarity Analysis Reveals Robust Gene-Disease Relationships in Developmental and Epileptic Encephalopathies. Am J Hum Genet. 2020;107(4):683-97."
Seizure precipitated by febrile illness;HP:0032894;102;3	76256717;Febrile seizures are distinctive features of multiple epilepsy syndromes (see Berg et al.	2010	and Scheffer et al.	2017). Term not available in HPO release used for Helbig et al.	2019	paper. Related	child term : HP:0002373 occurred in top 20 terms used. Parental term is preferable as limited granularity is lost and onset (focal vs generalised) does not need to be specific	which may not be clear in young children. ;"Berg AT	Berkovic SF	Brodie MJ	Buchhalter J	Cross JH	van Emde Boas W	et al. Revised terminology and concepts for organization of seizures and epilepsies: report of the ILAE Commission on Classification and Terminology	2005-2009. Epilepsia. 2010;51(4):676-85. Scheffer IE	Berkovic S	Capovilla G	Connolly MB	French J	Guilhoto L	et al. ILAE classification of the epilepsies: Position paper of the ILAE Commission for Classification and Terminology. Epilepsia. 2017;58(4):512-21. Helbig I	Lopez-Hernandez T	Shor O	Galer P	Ganesan S	Pendziwiat M	et al. A Recurrent Missense Variant in AP2M1 Impairs Clathrin-Mediated Endocytosis and Causes Developmental and Epileptic Encephalopathy. Am J Hum Genet. 2019;104(6):1060-72."
Photosenstivity induced seizure;HP:0020216;18;5	497168225;Clinical grounds: destinctive feature in epilepsy diagnosis and syndromes.;"Fisher RS	Acevedo C	Arzimanoglou A	Bogacz A	Cross JH	Elger CE	et al. ILAE official report: a practical clinical definition of epilepsy. Epilepsia. 2014;55(4):475-82."
Neurodevelopmental delay;HP:0012758;1993;0	790143663;Clinica grounds: significant feature in diagnosing DEEs. Top 100 term used in Galer et al.	2020	cohort. ;"Galer PD	Ganesan S	Lewis-Smith D	McKeown SE	Pendziwiat M	Helbig KL	et al. Semantic Similarity Analysis Reveals Robust Gene-Disease Relationships in Developmental and Epileptic Encephalopathies. Am J Hum Genet. 2020;107(4):683-97."
Regression;HP:0002376;328;2	594526375;Clinica grounds: ID significant feature in diagnosing DEEs. Top 100 term used in Galer et al.	2020	and Helbig et al.	2019	cohort. ;"Helbig I	Lopez-Hernandez T	Shor O	Galer P	Ganesan S	Pendziwiat M	et al. A Recurrent Missense Variant in AP2M1 Impairs Clathrin-Mediated Endocytosis and Causes Developmental and Epileptic Encephalopathy. Am J Hum Genet. 2019;104(6):1060-72. Galer PD	Ganesan S	Lewis-Smith D	McKeown SE	Pendziwiat M	Helbig KL	et al. Semantic Similarity Analysis Reveals Robust Gene-Disease Relationships in Developmental and Epileptic Encephalopathies. Am J Hum Genet. 2020;107(4):683-97."
ID;HP:0001249;1685;0	95801914;Clinica grounds: ID significant feature in diagnosing DEEs. Moderately frequently term used in Galer et al.	2020	and Helbig et al.	2019	cohort. ;"Helbig I	Lopez-Hernandez T	Shor O	Galer P	Ganesan S	Pendziwiat M	et al. A Recurrent Missense Variant in AP2M1 Impairs Clathrin-Mediated Endocytosis and Causes Developmental and Epileptic Encephalopathy. Am J Hum Genet. 2019;104(6):1060-72. Galer PD	Ganesan S	Lewis-Smith D	McKeown SE	Pendziwiat M	Helbig KL	et al. Semantic Similarity Analysis Reveals Robust Gene-Disease Relationships in Developmental and Epileptic Encephalopathies. Am J Hum Genet. 2020;107(4):683-97."
Borderline ID;HP:0006889;21;5	343017545;Clinica grounds: ID significant feature in diagnosing DEEs. Moderately frequently term used in Galer et al.	2020	and Helbig et al.	2019	cohort. ;"Helbig I	Lopez-Hernandez T	Shor O	Galer P	Ganesan S	Pendziwiat M	et al. A Recurrent Missense Variant in AP2M1 Impairs Clathrin-Mediated Endocytosis and Causes Developmental and Epileptic Encephalopathy. Am J Hum Genet. 2019;104(6):1060-72. Galer PD	Ganesan S	Lewis-Smith D	McKeown SE	Pendziwiat M	Helbig KL	et al. Semantic Similarity Analysis Reveals Robust Gene-Disease Relationships in Developmental and Epileptic Encephalopathies. Am J Hum Genet. 2020;107(4):683-97."
Mild ID;HP:0001256;356;2	512609252;Clinica grounds: ID significant feature in diagnosing DEEs. Top 100 term used in Galer et al.	2020	and Helbig et al.	2019	cohort. ;"Helbig I	Lopez-Hernandez T	Shor O	Galer P	Ganesan S	Pendziwiat M	et al. A Recurrent Missense Variant in AP2M1 Impairs Clathrin-Mediated Endocytosis and Causes Developmental and Epileptic Encephalopathy. Am J Hum Genet. 2019;104(6):1060-72. Galer PD	Ganesan S	Lewis-Smith D	McKeown SE	Pendziwiat M	Helbig KL	et al. Semantic Similarity Analysis Reveals Robust Gene-Disease Relationships in Developmental and Epileptic Encephalopathies. Am J Hum Genet. 2020;107(4):683-97."
Moderate ID;HP:0002342;232;2	940802612;Clinica grounds: ID significant feature in diagnosing DEEs. Top 100 term used in Galer et al.	2020	and Helbig et al.	2019	cohort. ;"Helbig I	Lopez-Hernandez T	Shor O	Galer P	Ganesan S	Pendziwiat M	et al. A Recurrent Missense Variant in AP2M1 Impairs Clathrin-Mediated Endocytosis and Causes Developmental and Epileptic Encephalopathy. Am J Hum Genet. 2019;104(6):1060-72. Galer PD	Ganesan S	Lewis-Smith D	McKeown SE	Pendziwiat M	Helbig KL	et al. Semantic Similarity Analysis Reveals Robust Gene-Disease Relationships in Developmental and Epileptic Encephalopathies. Am J Hum Genet. 2020;107(4):683-97."
Severe ID;HP:0010864;394;2	411189074;Clinica grounds: ID significant feature in diagnosing DEEs. Top 100 term used in Galer et al.	2020	and Helbig et al.	2019	cohort. ;"Helbig I	Lopez-Hernandez T	Shor O	Galer P	Ganesan S	Pendziwiat M	et al. A Recurrent Missense Variant in AP2M1 Impairs Clathrin-Mediated Endocytosis and Causes Developmental and Epileptic Encephalopathy. Am J Hum Genet. 2019;104(6):1060-72. Galer PD	Ganesan S	Lewis-Smith D	McKeown SE	Pendziwiat M	Helbig KL	et al. Semantic Similarity Analysis Reveals Robust Gene-Disease Relationships in Developmental and Epileptic Encephalopathies. Am J Hum Genet. 2020;107(4):683-97."
Profound ID;HP:0002187;150;3	376904689;Clinica grounds: ID significant feature in diagnosing DEEs. Top 100 term used in Galer et al.	2020	and Helbig et al.	2019	cohort. ;"Helbig I	Lopez-Hernandez T	Shor O	Galer P	Ganesan S	Pendziwiat M	et al. A Recurrent Missense Variant in AP2M1 Impairs Clathrin-Mediated Endocytosis and Causes Developmental and Epileptic Encephalopathy. Am J Hum Genet. 2019;104(6):1060-72. Galer PD	Ganesan S	Lewis-Smith D	McKeown SE	Pendziwiat M	Helbig KL	et al. Semantic Similarity Analysis Reveals Robust Gene-Disease Relationships in Developmental and Epileptic Encephalopathies. Am J Hum Genet. 2020;107(4):683-97."
Delayed Speech and Language Development;HP:0000750;860;1	630607594;In top 10 terms used in Helbig et al.	2019	cohort. In top 30 terms used in Galer et al.	2020 cohort. To replace HP:0002167	more specific and relevant. ;"Helbig I	Lopez-Hernandez T	Shor O	Galer P	Ganesan S	Pendziwiat M	et al. A Recurrent Missense Variant in AP2M1 Impairs Clathrin-Mediated Endocytosis and Causes Developmental and Epileptic Encephalopathy. Am J Hum Genet. 2019;104(6):1060-72. Galer PD	Ganesan S	Lewis-Smith D	McKeown SE	Pendziwiat M	Helbig KL	et al. Semantic Similarity Analysis Reveals Robust Gene-Disease Relationships in Developmental and Epileptic Encephalopathies. Am J Hum Genet. 2020;107(4):683-97."
ASD;HP:0000717;164;3	287673555;Top 100 term used in Galer et al.	2020	and Helbig et al.	2019	cohort.;"Helbig I	Lopez-Hernandez T	Shor O	Galer P	Ganesan S	Pendziwiat M	et al. A Recurrent Missense Variant in AP2M1 Impairs Clathrin-Mediated Endocytosis and Causes Developmental and Epileptic Encephalopathy. Am J Hum Genet. 2019;104(6):1060-72. Galer PD	Ganesan S	Lewis-Smith D	McKeown SE	Pendziwiat M	Helbig KL	et al. Semantic Similarity Analysis Reveals Robust Gene-Disease Relationships in Developmental and Epileptic Encephalopathies. Am J Hum Genet. 2020;107(4):683-97."
ADHD;HP:0007018;302;2	677112966;Top 50 term used in Galer et al.	2020	and Helbig et al.	2019	cohort. ;"Helbig I	Lopez-Hernandez T	Shor O	Galer P	Ganesan S	Pendziwiat M	et al. A Recurrent Missense Variant in AP2M1 Impairs Clathrin-Mediated Endocytosis and Causes Developmental and Epileptic Encephalopathy. Am J Hum Genet. 2019;104(6):1060-72. Galer PD	Ganesan S	Lewis-Smith D	McKeown SE	Pendziwiat M	Helbig KL	et al. Semantic Similarity Analysis Reveals Robust Gene-Disease Relationships in Developmental and Epileptic Encephalopathies. Am J Hum Genet. 2020;107(4):683-97."
Behavioral abnormality;HP:0000708;1733;0	9519987;To replace HP:0000739	HP:0000716	HP:0007302	HP:0012076	HP:0000709	HP:0100753. In top 100 terms used in Helbig et al.	2019 and Galer et al.	2020	cohort. ;"Helbig I	Lopez-Hernandez T	Shor O	Galer P	Ganesan S	Pendziwiat M	et al. A Recurrent Missense Variant in AP2M1 Impairs Clathrin-Mediated Endocytosis and Causes Developmental and Epileptic Encephalopathy. Am J Hum Genet. 2019;104(6):1060-72. Galer PD	Ganesan S	Lewis-Smith D	McKeown SE	Pendziwiat M	Helbig KL	et al. Semantic Similarity Analysis Reveals Robust Gene-Disease Relationships in Developmental and Epileptic Encephalopathies. Am J Hum Genet. 2020;107(4):683-97."
Motor delay;HP:0001270;728;1	797238935;Non-template term most frequently added in out cohort. In top 100 terms used in Helbig et al.	2019	and Galer et al.	2020 cohort. ;"Helbig I	Lopez-Hernandez T	Shor O	Galer P	Ganesan S	Pendziwiat M	et al. A Recurrent Missense Variant in AP2M1 Impairs Clathrin-Mediated Endocytosis and Causes Developmental and Epileptic Encephalopathy. Am J Hum Genet. 2019;104(6):1060-72. Galer PD	Ganesan S	Lewis-Smith D	McKeown SE	Pendziwiat M	Helbig KL	et al. Semantic Similarity Analysis Reveals Robust Gene-Disease Relationships in Developmental and Epileptic Encephalopathies. Am J Hum Genet. 2020;107(4):683-97."
Hypotonia;HP:0001252;1594;1	013538124;Second most frequently added non-template term in our cohort. In top 30 terms Galer et al.	2020	cohort. ;"Galer PD	Ganesan S	Lewis-Smith D	McKeown SE	Pendziwiat M	Helbig KL	et al. Semantic Similarity Analysis Reveals Robust Gene-Disease Relationships in Developmental and Epileptic Encephalopathies. Am J Hum Genet. 2020;107(4):683-97."
Ataxia;HP:0001251;898;1	587369915;30th term Helbig et al.	2019	cohort. 44th term Galer et al.	2020 cohort. Fourth most frequently added term in our cohort. ;"Helbig I	Lopez-Hernandez T	Shor O	Galer P	Ganesan S	Pendziwiat M	et al. A Recurrent Missense Variant in AP2M1 Impairs Clathrin-Mediated Endocytosis and Causes Developmental and Epileptic Encephalopathy. Am J Hum Genet. 2019;104(6):1060-72. Galer PD	Ganesan S	Lewis-Smith D	McKeown SE	Pendziwiat M	Helbig KL	et al. Semantic Similarity Analysis Reveals Robust Gene-Disease Relationships in Developmental and Epileptic Encephalopathies. Am J Hum Genet. 2020;107(4):683-97. Galer PD	Ganesan S	Lewis-Smith D	McKeown SE	Pendziwiat M	Helbig KL	et al. Semantic Similarity Analysis Reveals Robust Gene-Disease Relationships in Developmental and Epileptic Encephalopathies. Am J Hum Genet. 2020;107(4):683-97."
Involuntary movements;HP:0004305;1031;1	471323;To replace HP:0100033	HP:0000733	HP:0001337. More general term however sufficient depth for these purposes. Appears as a frequently propogated term in Galer et al.	2020	cohort. ;"Galer PD	Ganesan S	Lewis-Smith D	McKeown SE	Pendziwiat M	Helbig KL	et al. Semantic Similarity Analysis Reveals Robust Gene-Disease Relationships in Developmental and Epileptic Encephalopathies. Am J Hum Genet. 2020;107(4):683-97."
Stereotypy;HP:0000733;219;2	998468253;In top 100 terms (~90th) in Helbig and Galer cohort. ;"Helbig I	Lopez-Hernandez T	Shor O	Galer P	Ganesan S	Pendziwiat M	et al. A Recurrent Missense Variant in AP2M1 Impairs Clathrin-Mediated Endocytosis and Causes Developmental and Epileptic Encephalopathy. Am J Hum Genet. 2019;104(6):1060-72. Galer PD	Ganesan S	Lewis-Smith D	McKeown SE	Pendziwiat M	Helbig KL	et al. Semantic Similarity Analysis Reveals Robust Gene-Disease Relationships in Developmental and Epileptic Encephalopathies. Am J Hum Genet. 2020;107(4):683-97."
Spasticity;HP:0001257;833;1	684574;Term 49 Helbig et al.	2019. Term 66 Galer et al.	2019. ;"Helbig I	Lopez-Hernandez T	Shor O	Galer P	Ganesan S	Pendziwiat M	et al. A Recurrent Missense Variant in AP2M1 Impairs Clathrin-Mediated Endocytosis and Causes Developmental and Epileptic Encephalopathy. Am J Hum Genet. 2019;104(6):1060-72. Galer PD	Ganesan S	Lewis-Smith D	McKeown SE	Pendziwiat M	Helbig KL	et al. Semantic Similarity Analysis Reveals Robust Gene-Disease Relationships in Developmental and Epileptic Encephalopathies. Am J Hum Genet. 2020;107(4):683-97. Galer PD	Ganesan S	Lewis-Smith D	McKeown SE	Pendziwiat M	Helbig KL	et al. Semantic Similarity Analysis Reveals Robust Gene-Disease Relationships in Developmental and Epileptic Encephalopathies. Am J Hum Genet. 2020;107(4):683-97."
Cerebral palsy;HP:0100021;42;4	649870365;Moderately frequent in Helbig et al.	2019	cohort and used in 2/38 patients in our cohort. ;"Helbig I	Lopez-Hernandez T	Shor O	Galer P	Ganesan S	Pendziwiat M	et al. A Recurrent Missense Variant in AP2M1 Impairs Clathrin-Mediated Endocytosis and Causes Developmental and Epileptic Encephalopathy. Am J Hum Genet. 2019;104(6):1060-72. "
PNES/ dissociative seizure;HP:0033053;0;Inf;Clinical grounds: prominent epilepsy imitator. ILAE has identified PNES as one of the 10 most critical neuropsychiatric conditions associated with epilepsy.;"Kerr MP	Mensah S	Besag F	de Toffol B	Ettinger A	Kanemoto K	et al. International consensus clinical practice statements for the treatment of neuropsychiatric conditions associated with epilepsy. Epilepsia. 2011;52(11):2133-8."
Abnormal facial shape;HP:0001999;1056;1	447365;Clinical grounds: distinguishing feature for genetic epilepsies. Term 150 Helbig et al.	2019 cohort. (#237 Galer et al.	2020 cohort). ;"Helbig I	Lopez-Hernandez T	Shor O	Galer P	Ganesan S	Pendziwiat M	et al. A Recurrent Missense Variant in AP2M1 Impairs Clathrin-Mediated Endocytosis and Causes Developmental and Epileptic Encephalopathy. Am J Hum Genet. 2019;104(6):1060-72. Galer PD	Ganesan S	Lewis-Smith D	McKeown SE	Pendziwiat M	Helbig KL	et al. Semantic Similarity Analysis Reveals Robust Gene-Disease Relationships in Developmental and Epileptic Encephalopathies. Am J Hum Genet. 2020;107(4):683-97. Galer PD	Ganesan S	Lewis-Smith D	McKeown SE	Pendziwiat M	Helbig KL	et al. Semantic Similarity Analysis Reveals Robust Gene-Disease Relationships in Developmental and Epileptic Encephalopathies. Am J Hum Genet. 2020;107(4):683-97."
Normal interictal EEG;HP:0002372;6;6	595780514;Moterately frequently used term in our cohort	as well as in Helbig et al.	2019	and Galer et al.	2020 cohort. Level of granulaity relevant for epilepsy cohort.;"Helbig I	Lopez-Hernandez T	Shor O	Galer P	Ganesan S	Pendziwiat M	et al. A Recurrent Missense Variant in AP2M1 Impairs Clathrin-Mediated Endocytosis and Causes Developmental and Epileptic Encephalopathy. Am J Hum Genet. 2019;104(6):1060-72. Galer PD	Ganesan S	Lewis-Smith D	McKeown SE	Pendziwiat M	Helbig KL	et al. Semantic Similarity Analysis Reveals Robust Gene-Disease Relationships in Developmental and Epileptic Encephalopathies. Am J Hum Genet. 2020;107(4):683-97."
EEG abnormality;HP:0002353;501;2.193002;Clinical grounds: many patients present with non-specific EEG findings;
Interictal epileptiform abnormality;HP:0011182;278;2	759918869;Frequently used in our cohort	and top 20 term used in Galer et al.	2020	cohort. ;"Galer PD	Ganesan S	Lewis-Smith D	McKeown SE	Pendziwiat M	Helbig KL	et al. Semantic Similarity Analysis Reveals Robust Gene-Disease Relationships in Developmental and Epileptic Encephalopathies. Am J Hum Genet. 2020;107(4):683-97."
Focal epileptiform discharges;HP:0011185;130;3	520005533;Top 100 term used in Galer et al.	2020	and Helbig et al.	2019	cohort. ;"Helbig I	Lopez-Hernandez T	Shor O	Galer P	Ganesan S	Pendziwiat M	et al. A Recurrent Missense Variant in AP2M1 Impairs Clathrin-Mediated Endocytosis and Causes Developmental and Epileptic Encephalopathy. Am J Hum Genet. 2019;104(6):1060-72. Galer PD	Ganesan S	Lewis-Smith D	McKeown SE	Pendziwiat M	Helbig KL	et al. Semantic Similarity Analysis Reveals Robust Gene-Disease Relationships in Developmental and Epileptic Encephalopathies. Am J Hum Genet. 2020;107(4):683-97."
Multifocal epileptiform discharges;HP:0010841;81;3	993090829;Top 20 term in Galer et al.	2020	and Helbig et al.	2019	cohort. ;"Helbig I	Lopez-Hernandez T	Shor O	Galer P	Ganesan S	Pendziwiat M	et al. A Recurrent Missense Variant in AP2M1 Impairs Clathrin-Mediated Endocytosis and Causes Developmental and Epileptic Encephalopathy. Am J Hum Genet. 2019;104(6):1060-72. Galer PD	Ganesan S	Lewis-Smith D	McKeown SE	Pendziwiat M	Helbig KL	et al. Semantic Similarity Analysis Reveals Robust Gene-Disease Relationships in Developmental and Epileptic Encephalopathies. Am J Hum Genet. 2020;107(4):683-97."
Generalised epileptiform discharges;HP:0011198;243;2	89447854;Top 30 term in Galer et al.	2020	and Helbig et al.	2019	cohort. ;"Helbig I	Lopez-Hernandez T	Shor O	Galer P	Ganesan S	Pendziwiat M	et al. A Recurrent Missense Variant in AP2M1 Impairs Clathrin-Mediated Endocytosis and Causes Developmental and Epileptic Encephalopathy. Am J Hum Genet. 2019;104(6):1060-72. Galer PD	Ganesan S	Lewis-Smith D	McKeown SE	Pendziwiat M	Helbig KL	et al. Semantic Similarity Analysis Reveals Robust Gene-Disease Relationships in Developmental and Epileptic Encephalopathies. Am J Hum Genet. 2020;107(4):683-97."
Generalised spike-wave discharges;HP:0010850;74;4	08347489;Top 20 term in Galer et al.	2020	and Helbig et al.	2019	cohort. ;"Helbig I	Lopez-Hernandez T	Shor O	Galer P	Ganesan S	Pendziwiat M	et al. A Recurrent Missense Variant in AP2M1 Impairs Clathrin-Mediated Endocytosis and Causes Developmental and Epileptic Encephalopathy. Am J Hum Genet. 2019;104(6):1060-72. Galer PD	Ganesan S	Lewis-Smith D	McKeown SE	Pendziwiat M	Helbig KL	et al. Semantic Similarity Analysis Reveals Robust Gene-Disease Relationships in Developmental and Epileptic Encephalopathies. Am J Hum Genet. 2020;107(4):683-97."
Hypsarrhythmia;HP:0002521;175;3	222754009;Top 20 term in Galer et al.	2020	and Helbig et al.	2019	cohort. ;"Helbig I	Lopez-Hernandez T	Shor O	Galer P	Ganesan S	Pendziwiat M	et al. A Recurrent Missense Variant in AP2M1 Impairs Clathrin-Mediated Endocytosis and Causes Developmental and Epileptic Encephalopathy. Am J Hum Genet. 2019;104(6):1060-72. Galer PD	Ganesan S	Lewis-Smith D	McKeown SE	Pendziwiat M	Helbig KL	et al. Semantic Similarity Analysis Reveals Robust Gene-Disease Relationships in Developmental and Epileptic Encephalopathies. Am J Hum Genet. 2020;107(4):683-97."
Burst suppression;HP:0010851;33;4	891032422;Top 60 term in Helbig et al.	cohort and Galer et al.	cohort. ;"Helbig I	Lopez-Hernandez T	Shor O	Galer P	Ganesan S	Pendziwiat M	et al. A Recurrent Missense Variant in AP2M1 Impairs Clathrin-Mediated Endocytosis and Causes Developmental and Epileptic Encephalopathy. Am J Hum Genet. 2019;104(6):1060-72. Galer PD	Ganesan S	Lewis-Smith D	McKeown SE	Pendziwiat M	Helbig KL	et al. Semantic Similarity Analysis Reveals Robust Gene-Disease Relationships in Developmental and Epileptic Encephalopathies. Am J Hum Genet. 2020;107(4):683-97."
CSWS;HP:0031491;3;7	288927695;Top 100 term used in Galer et al.	2020	and Helbig et al.	2019	cohorts. ;"Helbig I	Lopez-Hernandez T	Shor O	Galer P	Ganesan S	Pendziwiat M	et al. A Recurrent Missense Variant in AP2M1 Impairs Clathrin-Mediated Endocytosis and Causes Developmental and Epileptic Encephalopathy. Am J Hum Genet. 2019;104(6):1060-72. Galer PD	Ganesan S	Lewis-Smith D	McKeown SE	Pendziwiat M	Helbig KL	et al. Semantic Similarity Analysis Reveals Robust Gene-Disease Relationships in Developmental and Epileptic Encephalopathies. Am J Hum Genet. 2020;107(4):683-97."
HVR;HP:0010858;0;Inf;Clinical grounds: destinctive feature of epilepsy syndromes e.g. childhood absence epilepsy. This level of granularity appropriate. ;
PPR;HP:0010852;3;7	288927695;Moderately frequent in Helbig et al.	2019	and Galer et al.	2020	cohorts. Clinical grounds: destinctive feature of epilepsy syndromes. This level of granularity appropriate for distinguishing epilepsy syndromes.;"Helbig I	Lopez-Hernandez T	Shor O	Galer P	Ganesan S	Pendziwiat M	et al. A Recurrent Missense Variant in AP2M1 Impairs Clathrin-Mediated Endocytosis and Causes Developmental and Epileptic Encephalopathy. Am J Hum Genet. 2019;104(6):1060-72. Galer PD	Ganesan S	Lewis-Smith D	McKeown SE	Pendziwiat M	Helbig KL	et al. Semantic Similarity Analysis Reveals Robust Gene-Disease Relationships in Developmental and Epileptic Encephalopathies. Am J Hum Genet. 2020;107(4):683-97."
EEG w/ abnormal slow frequencies;HP:0011203;72;4	110873864;Top 100 term used in Helbig et al.	2019	cohort. This level of granularity appropriate for distinguishing epilepsy syndromes. ;"Helbig I	Lopez-Hernandez T	Shor O	Galer P	Ganesan S	Pendziwiat M	et al. A Recurrent Missense Variant in AP2M1 Impairs Clathrin-Mediated Endocytosis and Causes Developmental and Epileptic Encephalopathy. Am J Hum Genet. 2019;104(6):1060-72. "
EEG w/ focal slow activity;HP:0010843;0;Inf;Top 100 term used in Galer et al.	2020	and Helbig et al.	2019	cohorts. ;"Helbig I	Lopez-Hernandez T	Shor O	Galer P	Ganesan S	Pendziwiat M	et al. A Recurrent Missense Variant in AP2M1 Impairs Clathrin-Mediated Endocytosis and Causes Developmental and Epileptic Encephalopathy. Am J Hum Genet. 2019;104(6):1060-72. Galer PD	Ganesan S	Lewis-Smith D	McKeown SE	Pendziwiat M	Helbig KL	et al. Semantic Similarity Analysis Reveals Robust Gene-Disease Relationships in Developmental and Epileptic Encephalopathies. Am J Hum Genet. 2020;107(4):683-97."
EEG w/ generalised slow activity;HP:0010845;25;5	168664158;Top 30 term used in Galer et al.	2020	and Helbig et al.	2019	cohorts. ;"Helbig I	Lopez-Hernandez T	Shor O	Galer P	Ganesan S	Pendziwiat M	et al. A Recurrent Missense Variant in AP2M1 Impairs Clathrin-Mediated Endocytosis and Causes Developmental and Epileptic Encephalopathy. Am J Hum Genet. 2019;104(6):1060-72. Galer PD	Ganesan S	Lewis-Smith D	McKeown SE	Pendziwiat M	Helbig KL	et al. Semantic Similarity Analysis Reveals Robust Gene-Disease Relationships in Developmental and Epileptic Encephalopathies. Am J Hum Genet. 2020;107(4):683-97."
Abnormal hippocampus morphology;HP:0025100;61;4	276666119;105th term in Helbig et al.	2019	cohort. ;"Helbig I	Lopez-Hernandez T	Shor O	Galer P	Ganesan S	Pendziwiat M	et al. A Recurrent Missense Variant in AP2M1 Impairs Clathrin-Mediated Endocytosis and Causes Developmental and Epileptic Encephalopathy. Am J Hum Genet. 2019;104(6):1060-72. "
FCD;HP:0032046;11;5	98964471;Appears in Helbig et al.	2019	moderately frequently	under parental term HP:0002539. Clinical grounds as FCD has multiple genetic aetiologies. One of the prominent structural epilepsy aetiologies according to the International League Against Epilepsy diagnostic manual. ;"Helbig I	Lopez-Hernandez T	Shor O	Galer P	Ganesan S	Pendziwiat M	et al. A Recurrent Missense Variant in AP2M1 Impairs Clathrin-Mediated Endocytosis and Causes Developmental and Epileptic Encephalopathy. Am J Hum Genet. 2019;104(6):1060-72. Moloney PB	Cavalleri GL	Delanty N. Epilepsy in the mTORopathies: opportunities for precision medicine. Brain Commun. 2021;3(4):fcab222. EpilepsyDiagnosis.org [Internet]. University of Melbourne	Australia: International League Against Epilepsy; [updated 2020 May 30; cited 2022 Mar 24]. Available from: https://www.epilepsydiagnosis.org/"
Cortical tubers;HP:0009717;3;7	288927695;Clinical grounds: genetic aetiology and distinctive epilepsy malformation of cortical development. One of the prominent structural epilepsy aetiologies according to the International League Against Epilepsy diagnostic manual. ;"EpilepsyDiagnosis.org [Internet]. University of Melbourne	Australia: International League Against Epilepsy; [updated 2020 May 30; cited 2022 Mar 24]. Available from: https://www.epilepsydiagnosis.org/"
Lissencephaly;HP:0001339;152;3	363659462;Clinical grounds: genetic aetiology and distinctive epilepsy malformation of cortical development. One of the prominent structural epilepsy aetiologies according to the International League Against Epilepsy diagnostic manual. ;"EpilepsyDiagnosis.org [Internet]. University of Melbourne	Australia: International League Against Epilepsy; [updated 2020 May 30; cited 2022 Mar 24]. Available from: https://www.epilepsydiagnosis.org/"
Microcephaly;HP:0000252;1124;1	362890953;Top 100 term used in Galer et al.	2020	and Helbig et al.	2019	cohorts. Clinical grounds: genetic aetiology and distinctive epilepsy malformation of cortical development. One of the prominent structural epilepsy aetiologies according to the International League Against Epilepsy diagnostic manual. ;"Helbig I	Lopez-Hernandez T	Shor O	Galer P	Ganesan S	Pendziwiat M	et al. A Recurrent Missense Variant in AP2M1 Impairs Clathrin-Mediated Endocytosis and Causes Developmental and Epileptic Encephalopathy. Am J Hum Genet. 2019;104(6):1060-72. Galer PD	Ganesan S	Lewis-Smith D	McKeown SE	Pendziwiat M	Helbig KL	et al. Semantic Similarity Analysis Reveals Robust Gene-Disease Relationships in Developmental and Epileptic Encephalopathies. Am J Hum Genet. 2020;107(4):683-97. EpilepsyDiagnosis.org [Internet]. University of Melbourne	Australia: International League Against Epilepsy; [updated 2020 May 30; cited 2022 Mar 24]. Available from: https://www.epilepsydiagnosis.org/"
Macrocephaly;HP:0000256;440;2	322833;Clinical grounds: relevant brain malformation when considering genetic epilepsies. Moderately common term (# 106) in Helbig et al.	2019 cohort. ;"Helbig I	Lopez-Hernandez T	Shor O	Galer P	Ganesan S	Pendziwiat M	et al. A Recurrent Missense Variant in AP2M1 Impairs Clathrin-Mediated Endocytosis and Causes Developmental and Epileptic Encephalopathy. Am J Hum Genet. 2019;104(6):1060-72. Galer PD	Ganesan S	Lewis-Smith D	McKeown SE	Pendziwiat M	Helbig KL	et al. Semantic Similarity Analysis Reveals Robust Gene-Disease Relationships in Developmental and Epileptic Encephalopathies. Am J Hum Genet. 2020;107(4):683-97. Galer PD	Ganesan S	Lewis-Smith D	McKeown SE	Pendziwiat M	Helbig KL	et al. Semantic Similarity Analysis Reveals Robust Gene-Disease Relationships in Developmental and Epileptic Encephalopathies. Am J Hum Genet. 2020;107(4):683-97."
PMG;HP:0002126;234;2	932218868;Clinical grounds: genetic aetiology and distinctive epilepsy malformation of cortical development. One of the prominent structural epilepsy aetiologies according to the International League Against Epilepsy diagnostic manual. ;"EpilepsyDiagnosis.org [Internet]. University of Melbourne	Australia: International League Against Epilepsy; [updated 2020 May 30; cited 2022 Mar 24]. Available from: https://www.epilepsydiagnosis.org/"
Gray matter heterotopia;HP:0002282;105;3	733579633;Clinical grounds: genetic aetiology and distinctive epilepsy malformation of cortical development. One of the prominent structural epilepsy aetiologies according to the International League Against Epilepsy diagnostic manual. ;"EpilepsyDiagnosis.org [Internet]. University of Melbourne	Australia: International League Against Epilepsy; [updated 2020 May 30; cited 2022 Mar 24]. Available from: https://www.epilepsydiagnosis.org/"
Hemimegalencephaly;HP:0007206;14;5	748482654;Clinical grounds: genetic aetiology and distinctive epilepsy malformation of cortical development. One of the prominent structural epilepsy aetiologies according to the International League Against Epilepsy diagnostic manual. ;"EpilepsyDiagnosis.org [Internet]. University of Melbourne	Australia: International League Against Epilepsy; [updated 2020 May 30; cited 2022 Mar 24]. Available from: https://www.epilepsydiagnosis.org/"
Schizencephaly;HP:0010636;9;6	190315406;Clinical grounds: genetic aetiology and distinctive epilepsy malformation of cortical development. One of the prominent structural epilepsy aetiologies according to the International League Against Epilepsy diagnostic manual. ;"EpilepsyDiagnosis.org [Internet]. University of Melbourne	Australia: International League Against Epilepsy; [updated 2020 May 30; cited 2022 Mar 24]. Available from: https://www.epilepsydiagnosis.org/"
Abnormal Metabolic Brain Imaging by MRS;HP:0012705;45;4	580877493;Clinical grounds: metabolics specialisations within our centre and this test is available at our centre.;
Abnormal Metabolism;HP:0032245;127;3	543352897;Term used in 4/38 patients in our cohort. Clinical grounds: metabolic specialisation and investigations performed at our centre. ;
Abnormal CSF;HP:0002921;509;2	155091967;Clinical grounds: test performed regularly at our centre and informative when distinguishing aetilogy;
Immune abnormality;HP:0002715;1648;0	980222273;Clinical grounds: related test performed regularly at our centre. One of the main aetiological categories according to the International League Against Epilepsy classifications as per Scheffer et al.	2017. ;"Scheffer IE	Berkovic S	Capovilla G	Connolly MB	French J	Guilhoto L	et al. ILAE classification of the epilepsies: Position paper of the ILAE Commission for Classification and Terminology. Epilepsia. 2017;58(4):512-21."
