# Supplementary material for: Individualised human phenotype ontology gene panels improve clinical whole exome and genome sequencing analytical efficacy in a cohort of developmental and epileptic encephalopathies
Source: Mol Genet Genomic Med. 2023 Mar 26;11(7):e2167. doi: 10.1002/mgg3.2167 (PMC10337286; doi:10.1002/mgg3.2167)
Supplement: Supplementary file 6 — Table S2. [file MGG3-11-e2167-s004.csv]

Supplementary table 2: WGS cohort causative genes and IC3 panel data
cohort	id	causative_gene	IC3_GeneNo	IC3_variants	IC3_rank	IC3_rank_ratio	IC3_NoHPO
WGS	18	SMC1A	358	1204	3	0,030361299	5
WGS	19	GRIN2D	450	745	2	0,037467216	13
WGS	20	KCNQ2	349	1082	1	0,007857311	4
WGS	21	SCN1A	307	2675	1	0,002841313	6
WGS	22	SCN1A	638	800	2	0,035167927	11
WGS	23	GABRB3	201	466	1	0,014442519	2
WGS	24	STXBP1	663	2582	9	0,062539087	7
WGS	25	SMC1A	NA	NA	NA	NA	NA
WGS	26	SYNGAP1	76	331	1	0,005815306	2
WGS	27	SCN1A	265	430	1	0,010060362	7
WGS	28	KCNT1	155	1927	2	0,005479002	5
WGS	29	STXBP1	98	116	1	0,018786399	2
WGS	30	STXBP1	308	663	1	0,011225864	6
WGS	31	DYNC1H1	587	1487	1	0,00886682	10
WGS	32	KCNQ2	136	227	2	0,03539823	1
WGS	33	STXBP1	341	1238	1	0,009395847	5
WGS	34	SCN1A	76	181	1	0,010122482	4
WGS	35	SCN1A	215	372	1	0,016043639	3
WGS	36	STXBP1	479	1254	1	0,010447137	7
WGS	37	CACNA1A	220	447	1	0,014587892	4
WGS	38	CACNA1E	578	1130	1	0,011534025	9
