# Supplementary material for: Individualised human phenotype ontology gene panels improve clinical whole exome and genome sequencing analytical efficacy in a cohort of developmental and epileptic encephalopathies
Source: Mol Genet Genomic Med. 2023 Mar 26;11(7):e2167. doi: 10.1002/mgg3.2167 (PMC10337286; doi:10.1002/mgg3.2167)
Supplement: Supplementary file 7 — Table S3. [file MGG3-11-e2167-s007.csv]

Supplementary table 3: WES cohort causative genes and IC3.75 panel data
cohort	id	causative_gene	IC3.75_GeneNo	IC3.75_variants	IC3.75_rank	IC3.75_rank_ratio	IC3.75_NoHPO
WES	1	STXBP1	277	26	1	0,147928994	5
WES	2	GABRB3	176	24	1	0,111982083	5
WES	3	CDKL5	184	50	1	0,063938619	4
WES	4	KCNQ2	176	71	1	0,09380863	4
WES	5	PCDH19	328	53	3	0,365853659	11
WES	6	CDKL5	148	32	2	0,327868852	4
WES	7	SCN1A	136	17	1	0,163934426	5
WES	8	SCN1A	192	35	1	0,10460251	6
WES	9	ATP1A2	246	41	1	0,115473441	6
WES	10	CDKL5	264	41	1	0,147058824	6
WES	11	STXBP1	250	34	1	0,114942529	6
WES	12	PCDH19	262	32	3	0,520833333	9
WES	13	SCN2A	240	28	1	0,178571429	7
WES	14	CLTC	255	49	2	0,217155266	4
WES	15	KCNT1	207	51	1	0,129198966	6
WES	16	SLC2A1	191	43	1	0,102986612	7
WES	17	SYNGAP1	124	21	1	0,144508671	2
